# Supplementary material for: PTH regulates osteogenesis and suppresses adipogenesis through Zfp467 in a feed-forward, PTH1R-cyclic AMP-dependent manner
Source: eLife. 2023 Apr 26;12:e83345. doi: 10.7554/eLife.83345 (PMC10171860; doi:10.7554/eLife.83345)
Supplement: Figure 3—source data 4. [file elife-83345-fig3-data4.zip]

Archive with 1 entries (1 files):
- Source data 4 for Figure 3.jpg
