# Supplementary material for: PTH regulates osteogenesis and suppresses adipogenesis through Zfp467 in a feed-forward, PTH1R-cyclic AMP-dependent manner
Source: eLife. 2023 Apr 26;12:e83345. doi: 10.7554/eLife.83345 (PMC10171860; doi:10.7554/eLife.83345)
Supplement: Figure 5—figure supplement 1—source data 1. [file elife-83345-fig5-figsupp1-data1.zip › Source data for Figure 5-figure supplement.xlsx]

## Sheet: Sheet1
		B
