# Supplementary material for: PTH regulates osteogenesis and suppresses adipogenesis through Zfp467 in a feed-forward, PTH1R-cyclic AMP-dependent manner
Source: eLife. 2023 Apr 26;12:e83345. doi: 10.7554/eLife.83345 (PMC10171860; doi:10.7554/eLife.83345)
Supplement: Figure 6—source data 6. [file elife-83345-fig6-data6.zip › Source data for Figure 6.xlsx]

## Sheet: Sheet1
		A							D								E								G
																									p-IKKα/β
																	p-p105
																									IKKα
																	P50
																									p-p100
																	ACTIN
																	F								p100
																	NIK
																	ACTIN
