# Supplementary material for: PTH regulates osteogenesis and suppresses adipogenesis through Zfp467 in a feed-forward, PTH1R-cyclic AMP-dependent manner
Source: eLife. 2023 Apr 26;12:e83345. doi: 10.7554/eLife.83345 (PMC10171860; doi:10.7554/eLife.83345)
Supplement: Figure 6—source data 13. [file elife-83345-fig6-data13.zip]

Archive with 1 entries (1 files):
- Source data 13 for Figure 6.jpg
